# Supplementary material for: DNA-BOT: a low-cost, automated DNA assembly platform for synthetic biology
Source: Synth Biol (Oxf). 2020 Jul 9;5(1):ysaa010. doi: 10.1093/synbio/ysaa010 (PMC7476404; doi:10.1093/synbio/ysaa010)
Supplement: ysaa010_Supplementary_Data [file ysaa010_supplementary_data.zip]

Archive with 6 entries (6 files):
- BIOLEGIO_BASIC_STD_SET.csv
- DNA_BOT_flow_data.xlsx
- DNA_BOT_instructions_v1.0.0.pdf
- part_plate_2_230419.csv
- Storch_et_al_2019_Supplementary_OUP.pdf
- storch_et_al_constructs.csv
