# Supplementary material for: DNA-BOT: a low-cost, automated DNA assembly platform for synthetic biology
Source: Synth Biol (Oxf). 2020 Jul 9;5(1):ysaa010. doi: 10.1093/synbio/ysaa010 (PMC7476404; doi:10.1093/synbio/ysaa010)
Supplement: ysaa010_Supplementary_Data [file ysaa010_supplementary_data.zip › BIOLEGIO_BASIC_STD_SET.csv]

Part/linker	Well	Part concentration (ng/uL)
L1-P	A1
L2-P	A2
L3-P	A3
L4-P	A4
L5-P	A5
L6-P	A6
LMP-P	A7
LMS-P	A8
L1-S	B1
L2-S	B2
L3-S	B3
L4-S	B4
L5-S	B5
L6-S	B6
LMP-S	B7
LMS-S	B8
UTR1-S	C1
UTR2-S	C2
UTR3-S	C3
UTR1-RBS1-P	C4
UTR1-RBS2-P	C5
UTR1-RBS3-P	C6
UTR2-RBS1-P	C7
UTR2-RBS2-P	C8
UTR2-RBS3-P	C9
UTR3-RBS1-P	C10
UTR3-RBS2-P	C11
UTR3-RBS3-P	C12
UTR1-RBS-AM12-P	A10
UTR1-RBS-AM24-P	B10
UTR2-RBS-AM12-P	A11
UTR2-RBS-AM24-P	B11
UTR3-RBS-AM12-P	A12
UTR3-RBS-AM24-P	B12
