# Supplementary material for: DNA-BOT: a low-cost, automated DNA assembly platform for synthetic biology
Source: Synth Biol (Oxf). 2020 Jul 9;5(1):ysaa010. doi: 10.1093/synbio/ysaa010 (PMC7476404; doi:10.1093/synbio/ysaa010)
Supplement: ysaa010_Supplementary_Data [file ysaa010_supplementary_data.zip › DNA_BOT_flow_data.xlsx]

## Sheet: GFP raw
Well	Correct 1	Correct 2	Correct 3	Norm correct 1	Norm correct 2	Norm correct 3	Mean	STD	CV	Mean corrected	Log(mean corrected)
A1	4255	3986.75	5772.75	0.00877658	0.00822327	0.0119072	0.00963567	0.00198653	20.6164	4671.5	3.66946
A2	10280	10890.8	12625.8	0.0212041	0.0224638	0.0260425	0.0232368	0.00251014	10.8024	11265.5	4.05175
A3	566	715.75	662.75	0.00116746	0.00147634	0.00136702	0.00133694	0.000156623	11.715	648.167	2.81169
A4	9074	13024.8	10025.8	0.0187165	0.0268655	0.0206796	0.0220872	0.00425295	19.2553	10708.2	4.02972
A5	24124	26595.8	22261.8	0.0497594	0.0548577	0.0459182	0.0501785	0.00448447	8.93705	24327.2	4.38609
A6	2530	2608.75	3103.75	0.00521851	0.00538094	0.00640195	0.00566713	0.000641534	11.3203	2747.5	3.43894
A7	37740	41724.8	31726.8	0.0778444	0.0860636	0.0654412	0.0764498	0.0103817	13.5798	37063.8	4.56895
A8	104999	114682	97081.8	0.216576	0.236549	0.200246	0.21779	0.018182	8.3484	105588	5.02361
A9	5200	5437	4863.75	0.0107258	0.0112146	0.0100322	0.0106575	0.000594154	5.57496	5166.92	3.71323
A10	85776	94706	82017.8	0.176926	0.195345	0.169174	0.180482	0.0134432	7.44849	87499.9	4.94201
A11	285133	302217	257850	0.58813	0.623368	0.531854	0.581117	0.0461583	7.94303	281733	5.44984
B1	5262	4024.75	4732.75	0.0108537	0.00830165	0.00976201	0.00963911	0.00128044	13.2838	4673.17	3.66961
B2	11471	13846.8	12800.8	0.0236607	0.028561	0.0264035	0.0262084	0.00245599	9.37101	12706.2	4.10401
B3	586	680.75	795.75	0.00120871	0.00140415	0.00164135	0.00141807	0.000216656	15.2782	687.5	2.83727
B4	8664	9163.75	9767.75	0.0178708	0.0189016	0.0201475	0.0189733	0.00114002	6.00853	9198.5	3.96372
B5	29455	30300.8	22428.8	0.0607554	0.0624999	0.0462627	0.056506	0.00891373	15.7749	27394.8	4.43767
B6	2218	3063.75	2971.75	0.00457496	0.00631945	0.00612968	0.0056747	0.000957115	16.8664	2751.17	3.43952
B7	37030	36947.8	31867.8	0.07638	0.0762103	0.065732	0.0727741	0.00609919	8.381	35281.8	4.54755
B8	101323	102431	94728.8	0.208994	0.211279	0.195392	0.205222	0.00858901	4.18523	99494.2	4.9978
B9	4898	4945	4830.75	0.0101029	0.0101998	0.00996415	0.0100889	0.000118444	1.174	4891.25	3.68942
B10	81626	86871	83691.8	0.168366	0.179185	0.172627	0.173392	0.00544978	3.14303	84062.9	4.9246
B11	230280	235263	243285	0.474987	0.485265	0.501812	0.487355	0.0135336	2.77696	236276	5.37342
C1	4418	5500.75	5580.75	0.00911279	0.0113461	0.0115111	0.0106567	0.00133959	12.5705	5166.5	3.7132
C2	13434	16586.8	14540.8	0.0277097	0.0342127	0.0299925	0.0306383	0.00329926	10.7684	14853.8	4.17184
C3	582	768.75	838.75	0.00120046	0.00158566	0.00173005	0.00150539	0.000273766	18.1857	729.833	2.86322
C4	10473	10346.8	11198.8	0.0216021	0.0213417	0.0230991	0.0220143	0.000948429	4.30824	10672.8	4.02828
C5	30667	33274.8	29879.8	0.0632553	0.0686342	0.0616315	0.064507	0.00366531	5.68203	31273.8	4.49518
C6	2440	2858.75	3053.75	0.00503287	0.0058966	0.00629882	0.00574276	0.000646845	11.2637	2784.17	3.4447
C7	41043	42542.8	44073.8	0.0846574	0.0877508	0.0909088	0.0877723	0.00312575	3.5612	42553.2	4.62893
C8	144620	142904	123823	0.298301	0.294761	0.255403	0.282822	0.023811	8.41907	137116	5.13709
C9	6007	5882	5877.75	0.0123903	0.0121325	0.0121237	0.0122155	0.000151453	1.23984	5922.25	3.77249
C10	102460	94340	96534.8	0.211339	0.19459	0.199117	0.201682	0.00866395	4.29584	97778.2	4.99024
C11	484813	349251	429810	1	0.720383	0.886547	0.868977	0.140634	16.1839	421291	5.62458
D1	4377	5535.75	6911.75	0.00902822	0.0114183	0.0142565	0.0115677	0.00261735	22.6264	5608.17	3.74882
D2	11367	15108.8	14372.8	0.0234462	0.0311641	0.029646	0.0280854	0.00408878	14.5584	13616.2	4.13405
D3	581	742.75	754.75	0.0011984	0.00153203	0.00155679	0.00142907	0.000200152	14.0057	692.833	2.84063
D4	9053	10372.8	10109.8	0.0186732	0.0213954	0.0208529	0.0203071	0.00144081	7.09511	9845.17	3.99322
D5	25461	33787.8	31495.8	0.0525172	0.0696923	0.0649647	0.0623914	0.00887205	14.22	30248.2	4.4807
D6	2167	2995.75	3010.75	0.00446976	0.00617919	0.00621013	0.00561969	0.000995987	17.7232	2724.5	3.43529
D7	34723	38686.8	42792.8	0.0716214	0.0797973	0.0882665	0.0798951	0.00832297	10.4174	38734.2	4.58809
D8	123639	129321	110301	0.255024	0.266744	0.227512	0.24976	0.0201388	8.06328	121087	5.0831
D9	5949	5657	5750.75	0.0122707	0.0116684	0.0118618	0.0119336	0.000307508	2.57682	5785.58	3.76235
D10	89815	91303	84991.8	0.185257	0.188326	0.175308	0.182964	0.00680517	3.71941	88703.2	4.94794
D11	289238	307440	344614	0.596597	0.634141	0.710818	0.647185	0.0582169	8.9954	313764	5.4966
E1	572	982.75	921.75	0.00117984	0.00202707	0.00190125	0.00170272	0.000457178	26.8499	825.5	2.91672
E2	1423	2391.75	1370.75	0.00293515	0.00493335	0.00282738	0.00356529	0.00118599	33.265	1728.5	3.23767
E3	1061	316.75	294.75	0.00218847	0.000653345	0.000607966	0.00114993	0.000899692	78.239	557.5	2.74624
E4	1194	1505.75	1822.75	0.00246281	0.00310584	0.0037597	0.00310945	0.000648453	20.8543	1507.5	3.17826
E5	3548	3286.75	4211.75	0.00731829	0.00677942	0.00868737	0.00759502	0.00098362	12.9508	3682.17	3.5661
E6	1115	1131.75	1326.75	0.00229986	0.00233441	0.00273662	0.00245696	0.000242809	9.88249	1191.17	3.07597
E7	1707	3516.75	5891.75	0.00352095	0.00725383	0.0121526	0.00764247	0.00432894	56.6433	3705.17	3.56881
E8	9203	11768	10655.8	0.0189826	0.0242733	0.0219791	0.021745	0.00265311	12.201	10542.2	4.02293
E9	2975	2783	2322.75	0.00613639	0.00574036	0.00479102	0.00555592	0.000691385	12.4441	2693.58	3.43033
E10	8256	4950	7827.75	0.0170292	0.0102101	0.0161459	0.0144618	0.00370842	25.6429	7011.25	3.8458
E11	26341	26417	30670.8	0.0543323	0.0544891	0.0632631	0.0573615	0.00511153	8.91108	27809.6	4.44419
F1	1613	2491.75	2094.75	0.00332706	0.00513961	0.00432074	0.00426247	0.000907681	21.2947	2066.5	3.31524
F2	4663	4765.75	4188.75	0.00961814	0.00983008	0.00863993	0.00936272	0.000634859	6.78071	4539.17	3.65698
F3	498	536.75	412.75	0.0010272	0.00110713	0.000851359	0.000995229	0.000130847	13.1475	482.5	2.6835
F4	3624	2963.75	3053.75	0.00747505	0.00611318	0.00629882	0.00662902	0.00073854	11.141	3213.83	3.50702
F5	11491	7788.75	10365.8	0.0237019	0.0160655	0.0213809	0.0203828	0.00391485	19.2067	9881.83	3.99484
F6	2199	1957.75	1887.75	0.00453577	0.00403815	0.00389377	0.0041559	0.000336806	8.1043	2014.83	3.30424
F7	12851	10221.8	14260.8	0.0265071	0.0210839	0.0294149	0.0256687	0.00422834	16.4728	12444.5	4.09498
F8	29856	29904	27324.8	0.0615825	0.0616815	0.0563614	0.0598751	0.00304338	5.08287	29028.2	4.46282
F9	4667	4994	4557.75	0.00962639	0.0103009	0.00940105	0.00977611	0.000468225	4.78949	4739.58	3.67574
F10	23419	23713	24479.8	0.0483052	0.0489116	0.0504932	0.0492367	0.00112961	2.29425	23870.6	4.37786
F11	81238	70073	69922.8	0.167566	0.144536	0.144226	0.152109	0.0133864	8.80054	73744.6	4.86773
G1	580	866.75	1012.75	0.00119634	0.0017878	0.00208895	0.00169103	0.000454107	26.8538	819.833	2.91373
G2	2507	1885.75	1884.75	0.00517107	0.00388964	0.00388758	0.0043161	0.000740425	17.155	2092.5	3.32067
G3	477	263.75	275.75	0.000983885	0.000544024	0.000568776	0.000698895	0.000247118	35.3584	338.833	2.52999
G4	666	1227.75	1273.75	0.00137373	0.00253242	0.0026273	0.00217782	0.000697977	32.0494	1055.83	3.0236
G5	4255	3497.75	3504.75	0.00877658	0.00721464	0.00722908	0.0077401	0.000897649	11.5974	3752.5	3.57432
G6	1357	1206.75	1161.75	0.00279902	0.0024891	0.00239628	0.00256147	0.000210893	8.23329	1241.83	3.09406
G7	4229	4563.75	5399.75	0.00872295	0.00941342	0.0111378	0.00975806	0.00124377	12.746	4730.83	3.67494
G8	13217	13490	9689.75	0.0272621	0.0278252	0.0199866	0.0250246	0.00437213	17.4713	12132.2	4.08394
G9	4209	4819	4735.75	0.0086817	0.00993991	0.0097682	0.00946327	0.000682286	7.20983	4587.92	3.66162
G10	16687	28116	16121.8	0.0344195	0.0579935	0.0332535	0.0418888	0.0139592	33.3245	20308.2	4.30767
G11	35153	38939	35979.8	0.0725084	0.0803176	0.0742137	0.0756799	0.00410587	5.42532	36690.6	4.56455
H1	1641	1988.75	1429.75	0.00338481	0.0041021	0.00294908	0.00347866	0.000582212	16.7367	1686.5	3.22699
H2	4031	4145.75	4127.75	0.00831455	0.00855124	0.00851411	0.00845996	0.000127296	1.50468	4101.5	3.61294
H3	581	625.75	566.75	0.0011984	0.0012907	0.00116901	0.00121937	6.35005e-05	5.20765	591.167	2.77171
H4	3223	3102.75	2760.75	0.00664792	0.00639989	0.00569446	0.00624743	0.000494677	7.9181	3028.83	3.48128
H5	9003	7719.75	7417.75	0.01857	0.0159231	0.0153002	0.0165978	0.00173617	10.4603	8046.83	3.90563
H6	2339	2272.75	2195.75	0.00482454	0.00468789	0.00452907	0.0046805	0.000147876	3.15941	2269.17	3.35587
H7	9591	10640.8	9839.75	0.0197829	0.0219482	0.020296	0.0206757	0.00113147	5.47247	10023.8	4.00103
H8	29378	31372	29753.8	0.0605966	0.0647095	0.0613716	0.0622259	0.00218549	3.5122	30167.9	4.47955
H9	5768	5539	5524.75	0.0118974	0.011425	0.0113956	0.0115727	0.000281578	2.43313	5610.58	3.74901
H10	44312	45570	37924.8	0.0914002	0.093995	0.0782255	0.0878736	0.00845558	9.62244	42602.2	4.62943
H11	104728	76871	70753.8	0.216017	0.158558	0.14594	0.173505	0.0373532	21.5286	84117.6	4.92489
							1243.36

## Sheet: BFP raw
Well	Correct 1	Correct 2	Correct 3	Norm correct 1	Norm correct 2	Norm correct 3	Mean	STD	CV	Mean corrected	Log(mean corrected)
A1	37.25	36	58.5	0.00015242	0.000147305	0.00023937	0.000179698	5.17408e-05	28.7932	43.9167	1.64263
A2	56.25	62	79.5	0.000230164	0.000253692	0.000325298	0.000269718	4.95506e-05	18.3713	65.9167	1.819
A3	27.25	47	43.5	0.000111502	0.000192315	0.000177993	0.000160603	4.31219e-05	26.85	39.25	1.59384
A4	99.25	168	135.5	0.000406111	0.000687422	0.000554439	0.000549324	0.000140725	25.6179	134.25	2.12791
A5	181.25	181	148.5	0.000741639	0.000740616	0.000607632	0.000696629	7.7075e-05	11.064	170.25	2.23109
A6	176.25	180	223.5	0.00072118	0.000736524	0.000914517	0.00079074	0.000107468	13.5908	193.25	2.28612
A7	594.25	628	403.5	0.00243155	0.00256965	0.00165104	0.00221741	0.00049533	22.3382	541.917	2.73393
A8	858	918	790.25	0.00351076	0.00375627	0.00323354	0.00350019	0.000261524	7.4717	855.417	2.93218
A9	413	434	417.25	0.00168991	0.00177584	0.0017073	0.00172435	4.54302e-05	2.63462	421.417	2.62471
A10	1120	1218	1089.25	0.00458282	0.00498381	0.00445699	0.00467454	0.000275127	5.88564	1142.42	3.05782
A11	2023	2065	1936.25	0.00827771	0.00844957	0.00792275	0.00821667	0.000268661	3.2697	2008.08	3.30278
B1	76.25	37	62.5	0.000312	0.000151397	0.000255737	0.000239711	8.14922e-05	33.996	58.5833	1.76777
B2	69.25	112	94.5	0.000283357	0.000458282	0.000386675	0.000376105	8.794e-05	23.3818	91.9167	1.96339
B3	42.25	48	57.5	0.000172879	0.000196406	0.000235278	0.000201521	3.15128e-05	15.6375	49.25	1.69241
B4	100.25	111	137.5	0.000410203	0.00045419	0.000562622	0.000475672	7.84477e-05	16.492	116.25	2.06539
B5	222.25	259	178.5	0.000909402	0.00105978	0.000730386	0.000899855	0.000164902	18.3254	219.917	2.34226
B6	194.25	237	235.5	0.000794832	0.000969756	0.000963619	0.000909402	9.92683e-05	10.9158	222.25	2.34684
B7	597.25	589	696.5	0.00244383	0.00241007	0.00284994	0.00256795	0.000244796	9.53275	627.583	2.79767
B8	868	870	830.25	0.00355168	0.00355987	0.00339722	0.00350292	9.16345e-05	2.61594	856.083	2.93252
B9	430	334	433.25	0.00175947	0.00136666	0.00177277	0.00163297	0.000230725	14.1292	399.083	2.60106
B10	1113	1221	1242.25	0.00455417	0.00499609	0.00508304	0.00487777	0.000283592	5.81398	1192.08	3.07631
B11	1766	1816	1979.25	0.00722612	0.00743071	0.00809869	0.00758517	0.000456335	6.01615	1853.75	3.26805
C1	9841.25	12292	12656.5	0.0402684	0.0502964	0.0517879	0.0474509	0.00626475	13.2026	11596.6	4.06433
C2	12759.2	15232	13517.5	0.0522083	0.0623263	0.0553109	0.0566152	0.00518356	9.15578	13836.2	4.14102
C3	11731.2	13106	13934.5	0.0480019	0.0536271	0.0570172	0.0528821	0.00455357	8.61081	12923.9	4.11139
C4	18430.2	19250	23760.5	0.0754129	0.0787671	0.0972232	0.0838011	0.0117443	14.0145	20480.2	4.31134
C5	25952.2	26861	23450.5	0.106191	0.10991	0.0959547	0.104019	0.0072268	6.9476	25421.2	4.4052
C6	36818.2	40888	22771.5	0.150653	0.167305	0.0931764	0.137045	0.038893	28.3797	33492.6	4.52495
C7	66307.2	70881	77556.5	0.271316	0.290031	0.317346	0.292897	0.0231483	7.90323	71581.6	4.8548
C8	85545	82041	74851.2	0.350033	0.335695	0.306276	0.330668	0.0223073	6.74613	80812.4	4.90748
C9	77589	75083	77387.2	0.317479	0.307225	0.316653	0.313785	0.00569684	1.81552	76686.4	4.88472
C10	114134	111385	110414	0.467013	0.455765	0.451793	0.458191	0.00789479	1.72304	111978	5.04913
C11	156913	135592	176995	0.642057	0.554815	0.724229	0.640367	0.0847195	13.2298	156500	5.19451
D1	9139.25	11545	15354.5	0.037396	0.0472398	0.0628275	0.0491544	0.0128234	26.088	12012.9	4.07965
D2	10779.2	13588	13481.5	0.0441065	0.0555994	0.0551636	0.0516232	0.00651324	12.6169	12616.2	4.10093
D3	10374.2	12751	12415.5	0.0424494	0.0521745	0.0508017	0.0484752	0.00526349	10.8581	11846.9	4.07361
D4	17305.2	19482	13310.5	0.0708096	0.0797164	0.0544639	0.06833	0.0128076	18.7437	16699.2	4.2227
D5	20189.2	26771	25858.5	0.0826104	0.109542	0.105808	0.0993199	0.0145908	14.6907	24272.9	4.38512
D6	30912.2	41389	41371.5	0.126487	0.169355	0.169284	0.155042	0.0247296	15.9503	37890.9	4.57854
D7	54588.2	61044	76014.5	0.223364	0.24978	0.311036	0.261393	0.044975	17.2059	63882.2	4.80538
D8	74459	76440	68355.2	0.304671	0.312777	0.279696	0.299048	0.0172426	5.76581	73084.8	4.86383
D9	75588	72599	76975.2	0.309291	0.297061	0.314967	0.307106	0.00915109	2.97978	75054.1	4.87537
D10	104516	106043	99778.2	0.427659	0.433907	0.408273	0.423279	0.0133664	3.15782	103446	5.01471
D11	128076	125325	151867	0.524061	0.512805	0.62141	0.552759	0.0597198	10.8039	135089	5.13062
E1	26.25	41	38.5	0.00010741	0.000167764	0.000157534	0.000144236	3.23e-05	22.3938	35.25	1.54716
E2	15.25	31	26.5	6.23999e-05	0.000126846	0.000108433	9.92261e-05	3.31947e-05	33.4536	24.25	1.38471
E3	23.25	487	1.5	9.51343e-05	0.00199271	6.1377e-06	0.000697993	0.00112214	160.766	170.583	2.23194
E4	46.25	62	89.5	0.000189246	0.000253692	0.000366216	0.000269718	8.9567e-05	33.2077	65.9167	1.819
E5	55.25	57	73.5	0.000226072	0.000233233	0.000300747	0.000253351	4.12026e-05	16.2631	61.9167	1.79181
E6	237.25	224	293.5	0.000970779	0.000916563	0.00120094	0.00102943	0.000150989	14.6673	251.583	2.40068
E7	260.25	188	393.5	0.00106489	0.000769258	0.00161012	0.00114809	0.000426562	37.154	280.583	2.44806
E8	117	310	267.25	0.000478741	0.00126846	0.00109353	0.000946911	0.000414773	43.8028	231.417	2.36439
E9	790	734	601.25	0.00323252	0.00300338	0.00246019	0.0028987	0.000396662	13.6842	708.417	2.85029
E10	678	1773	634.25	0.00277424	0.00725476	0.00259522	0.00420807	0.00264003	62.7371	1028.42	3.01217
E11	761	764	905.25	0.00311386	0.00312613	0.0037041	0.0033147	0.000337289	10.1755	810.083	2.90853
F1	28.25	49	32.5	0.000115593	0.000200498	0.000132983	0.000149692	4.48506e-05	29.962	36.5833	1.56328
F2	34.25	37	35.5	0.000140144	0.000151397	0.000145259	0.0001456	5.63397e-06	3.86949	35.5833	1.55125
F3	38.25	42	41.5	0.000156511	0.000171856	0.00016981	0.000166059	8.33144e-06	5.01716	40.5833	1.60835
F4	67.25	51	58.5	0.000275174	0.000208682	0.00023937	0.000241075	3.32786e-05	13.8043	58.9167	1.77024
F5	132.25	68	107.5	0.00054114	0.000278242	0.000439868	0.00041975	0.000132599	31.5899	102.583	2.01108
F6	297.25	165	190.5	0.00121629	0.000675147	0.000779488	0.000890307	0.000287087	32.2458	217.583	2.33763
F7	372.25	240	446.5	0.00152317	0.000982032	0.00182699	0.00144406	0.000427997	29.6384	352.917	2.54767
F8	402	407	373.25	0.0016449	0.00166536	0.00152726	0.00161251	7.45304e-05	4.62201	394.083	2.59559
F9	652	670	638.25	0.00266785	0.00274151	0.00261159	0.00267365	6.5151e-05	2.43678	653.417	2.81519
F10	738	743	793.25	0.00301975	0.00304021	0.00324582	0.00310193	0.000125036	4.03091	758.083	2.87972
F11	1123	1007	1062.25	0.00459509	0.00412044	0.00434651	0.00435402	0.000237413	5.45274	1064.08	3.02698
G1	10907.2	13849	13092.5	0.0446303	0.0566673	0.0535719	0.0516232	0.00625066	12.1083	12616.2	4.10093
G2	13935.2	11453	11887.5	0.0570202	0.0468634	0.0486413	0.0508416	0.00542418	10.6688	12425.2	4.09431
G3	23430.2	11811	20309.5	0.0958719	0.0483282	0.0831024	0.0757675	0.0246059	32.4755	18516.9	4.26757
G4	29207.2	20633	23646.5	0.11951	0.0844261	0.0967567	0.100231	0.0177982	17.7572	24495.6	4.38909
G5	27104.2	22530	21707.5	0.110905	0.0921882	0.0888227	0.0973054	0.0118974	12.2268	23780.6	4.37622
G6	86975.2	65882	78487.5	0.355885	0.269576	0.321155	0.315539	0.0434279	13.7631	77114.9	4.88714
G7	88845.2	77317	109154	0.363537	0.316366	0.446638	0.375514	0.065957	17.5645	91772.2	4.96271
G8	94376	96563	13445.2	0.386168	0.395116	0.0550153	0.278766	0.193826	69.5298	68128.1	4.83333
G9	191272	208554	223841	0.782647	0.853361	0.915914	0.85064	0.0666751	7.83822	207889	5.31783
G10	173	240293	244391	0.000707881	0.983231	1	0.661313	0.572162	86.5191	161619	5.20849
G11	182681	184537	186055	0.747494	0.755088	0.761301	0.754628	0.0069149	0.916332	184424	5.26582
H1	10079.2	10598	8461.5	0.0412423	0.0433649	0.0346228	0.0397433	0.00455976	11.473	9712.92	3.98735
H2	11081.2	10610	10952.5	0.0453423	0.043414	0.0448154	0.0445239	0.000996641	2.23844	10881.2	4.03668
H3	16719.2	15305	15431.5	0.0684118	0.062625	0.0631426	0.0647265	0.00320208	4.9471	15818.6	4.19917
H4	20685.2	18216	15068.5	0.0846399	0.0745362	0.0616573	0.0736111	0.0115192	15.6487	17989.9	4.25503
H5	25048.2	21343	21014.5	0.102492	0.0873313	0.0859871	0.0919369	0.00916599	9.96986	22468.6	4.35158
H6	60568.2	59279	58398.5	0.247833	0.242558	0.238955	0.243115	0.00446527	1.83669	59415.2	4.7739
H7	74640.2	66979	67359.5	0.305413	0.274065	0.275622	0.285033	0.0176667	6.19811	69659.6	4.84298
H8	84864	96055	86067.2	0.347246	0.393038	0.35217	0.364151	0.0251372	6.90295	88995.4	4.94937
H9	137003	125006	121378	0.560589	0.511499	0.496655	0.522915	0.0334604	6.39882	127796	5.10652
H10	215979	238865	221103	0.883743	0.977388	0.90471	0.921947	0.0491444	5.3305	225316	5.35279
H11	194436	157247	157779	0.795593	0.643423	0.645601	0.694872	0.0872335	12.5539	169821	5.22999
							9291.37

## Sheet: RFP raw
Well	Correct 1	Correct 2	Correct 3	Norm correct 1	Norm correct 2	Norm correct 3	Mean	STD	CV	Mean corrected	Log(mean corrected)
A1	584.25	1199	1269.5	0.00190093	0.0039011	0.00413048	0.00331084	0.00122639	37.0416	1017.58	3.00757
A2	986.25	1357	1346.5	0.00320889	0.00441518	0.00438101	0.00400169	0.000686798	17.1627	1229.92	3.08988
A3	1235.25	2122	1582.5	0.00401905	0.0069042	0.00514887	0.00535737	0.00145384	27.1371	1646.58	3.21658
A4	2178.25	4010	2983.5	0.00708722	0.0130471	0.00970721	0.00994716	0.00298716	30.0302	3057.25	3.48533
A5	1965.25	2523	2488.5	0.0063942	0.00820891	0.00809666	0.00756659	0.00101687	13.439	2325.58	3.36653
A6	7171.25	6945	7323.5	0.0233326	0.0225965	0.023828	0.0232523	0.00061966	2.66494	7146.58	3.8541
A7	8602.25	12729	8158.5	0.0279885	0.0414155	0.0265447	0.0319829	0.00820066	25.6408	9829.92	3.99255
A8	10841.5	11697.5	8492	0.0352742	0.0380593	0.0276298	0.0336545	0.00540013	16.0458	10343.7	4.01467
A9	12924.5	14260.5	19	0.0420515	0.0463984	6.1819e-05	0.0295039	0.0255901	86.7345	9068	3.95751
A10	21703.5	25024.5	17818	0.0706152	0.0814205	0.0579732	0.0700029	0.0117356	16.7645	21515.3	4.33275
A11	29124.5	31173.5	25909	0.0947604	0.101427	0.0842983	0.0934952	0.00863416	9.23487	28735.7	4.45842
B1	7452.25	9072	8922.5	0.0242469	0.0295169	0.0290305	0.0275981	0.00291243	10.553	8482.25	3.92851
B2	8808.25	13667	12713.5	0.0286588	0.0444674	0.041365	0.0381637	0.0083764	21.9486	11729.6	4.06928
B3	8881.25	14174	12217.5	0.0288963	0.046117	0.0397512	0.0382548	0.0087073	22.7613	11757.6	4.07032
B4	13546.2	20372	19248.5	0.0440745	0.066283	0.0626275	0.0576616	0.0119079	20.6514	17722.2	4.24852
B5	22623.2	27549	18202.5	0.0736077	0.0896343	0.0592242	0.0741554	0.0152124	20.5143	22791.6	4.35777
B6	32486.2	58736	44476.5	0.105698	0.191105	0.14471	0.147171	0.0427566	29.0523	45232.9	4.65545
B7	52710.2	84643	59246.5	0.1715	0.275397	0.192766	0.213221	0.0548859	25.7413	65533.2	4.81646
B8	81938.5	85068.5	64263	0.266598	0.276781	0.209088	0.250822	0.0364999	14.5521	77090	4.887
B9	94731.5	99419.5	73799	0.308221	0.323474	0.240115	0.290603	0.0443847	15.2733	89316.7	4.95093
B10	165758	186752	151055	0.539317	0.607624	0.491477	0.546139	0.058373	10.6883	167855	5.22494
B11	190540	199860	190155	0.619945	0.650269	0.618694	0.629636	0.0178796	2.83967	193518	5.28672
C1	973.25	1796	1476.5	0.0031666	0.00584352	0.00480399	0.0046047	0.00134954	29.3079	1415.25	3.15083
C2	1123.25	1982	1280.5	0.00365464	0.0064487	0.00416627	0.00475654	0.00148761	31.2751	1461.92	3.16492
C3	1483.25	2228	1977.5	0.00482595	0.00724909	0.00643405	0.0061697	0.00123301	19.985	1896.25	3.2779
C4	1935.25	2917	3285.5	0.00629659	0.00949084	0.0106898	0.00882574	0.00227087	25.7301	2712.58	3.43338
C5	2343.25	3704	2713.5	0.00762407	0.0120514	0.00882873	0.00950141	0.00228906	24.0918	2920.25	3.46542
C6	4967.25	7345	7029.5	0.0161616	0.0238979	0.0228714	0.020977	0.0042017	20.0301	6447.25	3.80937
C7	8204.25	12207	11744.5	0.0266936	0.0397171	0.0382123	0.0348743	0.00712454	20.4292	10718.6	4.03014
C8	13202.5	13053.5	12753	0.0429561	0.0424713	0.0414935	0.042307	0.000744969	1.76087	13003	4.11404
C9	15144.5	14979.5	12518	0.0492746	0.0487378	0.0407289	0.0462471	0.0047864	10.3496	14214	4.15272
C10	27375.5	26610.5	23439	0.0890698	0.0865807	0.0762618	0.0839708	0.00679114	8.0875	25808.3	4.41176
C11	81948.5	38578.5	55257	0.26663	0.12552	0.179786	0.190645	0.071179	37.3358	58594.7	4.76786
D1	7074.25	11236	14846.5	0.023017	0.0365578	0.048305	0.0359599	0.0126546	35.1909	11052.2	4.04345
D2	7519.25	12364	10201.5	0.0244649	0.0402279	0.0331919	0.0326282	0.00789662	24.2018	10028.2	4.00123
D3	9014.25	13062	11510.5	0.029329	0.0424989	0.0374509	0.0364263	0.00664446	18.2408	11195.6	4.04905
D4	13535.2	20853	18695.5	0.0440387	0.067848	0.0608282	0.0575716	0.0122341	21.2503	17694.6	4.24784
D5	15493.2	25741	20464.5	0.0504093	0.0837517	0.0665839	0.066915	0.0166737	24.9177	20566.2	4.31316
D6	32159.2	52166	42873.5	0.104634	0.169729	0.139495	0.137953	0.0325747	23.6129	42399.6	4.62736
D7	53442.2	74601	75186.5	0.173881	0.242724	0.244629	0.220411	0.0403076	18.2874	67743.2	4.83087
D8	90147.5	95882.5	68152	0.293307	0.311966	0.221741	0.275671	0.0476275	17.2769	84727.3	4.92802
D9	109954	105306	90209	0.357748	0.342625	0.293507	0.331293	0.0335864	10.138	101823	5.00784
D10	179456	184508	146932	0.583882	0.600319	0.478062	0.554088	0.0663509	11.9748	170298	5.23121
D11	244018	260216	307349	0.793943	0.846645	1	0.880196	0.107047	12.1618	270527	5.43221
E1	1004.25	1788	1327.5	0.00326746	0.00581749	0.00431919	0.00446805	0.00128152	28.6818	1373.25	3.13775
E2	793.25	1630	1236.5	0.00258094	0.00530342	0.00402311	0.00396916	0.00136204	34.3156	1219.92	3.08633
E3	-37.75	2542	1621.5	-0.000122825	0.00827073	0.00527576	0.00447455	0.00425375	95.0653	1375.25	3.13838
E4	1843.25	3091	3309.5	0.00599725	0.010057	0.0107679	0.0089407	0.00257377	28.7871	2747.92	3.439
E5	2191.25	2846	2772.5	0.00712952	0.00925983	0.00902069	0.00847001	0.00116704	13.7785	2603.25	3.41552
E6	6395.25	9238	8719.5	0.0208078	0.030057	0.02837	0.0264116	0.00492582	18.6502	8117.58	3.90943
E7	11250.2	9340	12636.5	0.0366042	0.0303889	0.0411145	0.0360359	0.00538533	14.9444	11075.6	4.04437
E8	8133.5	10704.5	7870	0.0264634	0.0348285	0.0256061	0.028966	0.00509514	17.5901	8902.67	3.94952
E9	24553.5	23376.5	15940	0.079888	0.0760585	0.0518629	0.0692698	0.015196	21.9373	21290	4.32818
E10	22370.5	21723.5	17969	0.0727853	0.0706802	0.0584645	0.06731	0.00773243	11.4878	20687.7	4.31571
E11	24694.5	25579.5	21861	0.0803468	0.0832262	0.0711276	0.0782335	0.00632009	8.07849	24045	4.38102
F1	6260.25	10796	7610.5	0.0203685	0.0351262	0.0247618	0.0267522	0.00757749	28.3248	8222.25	3.91499
F2	7099.25	9670	8374.5	0.0230983	0.0314626	0.0272475	0.0272695	0.00418218	15.3365	8381.25	3.92331
F3	9259.25	12574	10833.5	0.0301262	0.0409111	0.0352482	0.0354285	0.00539475	15.2271	10888.9	4.03698
F4	12088.2	15282	13096.5	0.0393307	0.049722	0.0426112	0.0438879	0.005312	12.1035	13488.9	4.12998
F5	16012.2	18938	19682.5	0.0520979	0.0616172	0.0640396	0.0592516	0.00631252	10.6538	18210.9	4.26033
F6	29844.2	45473	40811.5	0.0971022	0.147952	0.132786	0.125947	0.0261058	20.7277	38709.6	4.58782
F7	55235.2	63110	70940.5	0.179715	0.205337	0.230814	0.205289	0.0255496	12.4457	63095.2	4.8
F8	74166.5	76813.5	56953	0.24131	0.249923	0.185304	0.225512	0.0350867	15.5587	69311	4.8408
F9	112020	122666	95503	0.364473	0.399111	0.310731	0.358105	0.0445328	12.4357	110063	5.04164
F10	144400	150368	130073	0.469826	0.48924	0.423209	0.460759	0.0339364	7.36533	141614	5.15111
F11	217788	196060	164140	0.708603	0.637905	0.534051	0.626853	0.0877995	14.0064	192663	5.2848
G1	1010.25	1619	1491.5	0.00328698	0.00526763	0.00485279	0.00446913	0.00104457	23.3731	1373.58	3.13786
G2	1026.25	1446	1388.5	0.00333904	0.00470475	0.00451767	0.00418715	0.00074042	17.6831	1286.92	3.10955
G3	1828.25	2354	2333.5	0.00594845	0.00765905	0.00759235	0.00706661	0.000968933	13.7114	2171.92	3.33684
G4	3641.25	2830	2514.5	0.0118473	0.00920777	0.00818125	0.00974544	0.00189123	19.4063	2995.25	3.47643
G5	2224.25	3017	2833.5	0.00723689	0.0098162	0.00921916	0.00875742	0.00135023	15.4181	2691.58	3.43001
G6	7808.25	10082	10380.5	0.0254052	0.0328031	0.0337743	0.0306609	0.0045774	14.9291	9423.58	3.97422
G7	8840.25	12464	12176.5	0.0287629	0.0405532	0.0396178	0.0363113	0.00655384	18.049	11160.2	4.04767
G8	12600.5	13356.5	7541	0.0409974	0.0434571	0.0245356	0.03633	0.010288	28.3183	11166	4.0479
G9	36732.5	41299.5	41987	0.119514	0.134373	0.13661	0.130166	0.00929232	7.13883	40006.3	4.60213
G10	1015.5	91247.5	60551	0.00330406	0.296886	0.197011	0.165733	0.149269	90.0657	50938	4.70704
G11	40161.5	30664.5	40447	0.130671	0.0997709	0.1316	0.12068	0.0181141	15.01	37091	4.56927
H1	6444.25	8736	6398.5	0.0209672	0.0284237	0.0208184	0.0234031	0.00434862	18.5814	7192.92	3.85691
H2	6965.25	9197	8501.5	0.0226623	0.0299236	0.0276607	0.0267489	0.00371553	13.8904	8221.25	3.91494
H3	8806.25	12605	11002.5	0.0286523	0.041012	0.0357981	0.0351541	0.00620498	17.6508	10804.6	4.03361
H4	12065.2	16051	13149.5	0.0392559	0.052224	0.0427836	0.0447545	0.00670497	14.9817	13755.2	4.13847
H5	14689.2	18883	16675.5	0.0477934	0.0614383	0.0542559	0.0544959	0.00682562	12.525	16749.2	4.224
H6	38350.2	51261	46063.5	0.124778	0.166784	0.149874	0.147145	0.0211359	14.364	45224.9	4.65538
H7	45757.2	65868	56790.5	0.148877	0.21431	0.184775	0.182654	0.032768	17.9399	56138.6	4.74926
H8	78465.5	87025.5	71029	0.255298	0.283149	0.231102	0.256516	0.0260447	10.1533	78840	4.89675
H9	151974	135216	115313	0.494469	0.439941	0.375186	0.436532	0.0597145	13.6793	134168	5.12765
H10	287266	294546	256396	0.934659	0.958342	0.834218	0.909073	0.0658991	7.24905	279403	5.44623
H11	298072	248250	240957	0.969818	0.807715	0.783985	0.853839	0.101139	11.8452	262427	5.41901
							274.575

## Sheet: GFP
Mean
			Gene order
			GFP -> BFP -> RFP				BFP -> RFP -> GFP
GFP RBS	3	11	0.581117	0.487355	0.868977	0.647185	0.0573615	0.152109	0.0756799	0.173505	104	Promoter
	2	10	0.180482	0.173392	0.201682	0.182964	0.0144618	0.0492367	0.0418888	0.0878736
	1	9	0.0106575	0.0100889	0.0122155	0.0119336	0.00555592	0.00977611	0.00946327	0.0115727
	3	8	0.21779	0.205222	0.282822	0.24976	0.021745	0.0598751	0.0250246	0.0622259	101
	2	7	0.0764498	0.0727741	0.0877723	0.0798951	0.00764247	0.0256687	0.00975806	0.0206757
	1	6	0.00566713	0.0056747	0.00574276	0.00561969	0.00245696	0.0041559	0.00256147	0.0046805
	3	5	0.0501785	0.056506	0.064507	0.0623914	0.00759502	0.0203828	0.0077401	0.0165978	106
	2	4	0.0220872	0.0189733	0.0220143	0.0203071	0.00310945	0.00662902	0.00217782	0.00624743
	1	3	0.00133694	0.00141807	0.00150539	0.00142907	0.00114993	0.000995229	0.000698895	0.00121937
	3	2	0.0232368	0.0262084	0.0306383	0.0280854	0.00356529	0.00936272	0.0043161	0.00845996	105
	2	1	0.00963567	0.00963911	0.0106567	0.0115677	0.00170272	0.00426247	0.00169103	0.00347866
			A	B	C	D	E	F	G	H
		RFP RBS	1	3	1	3	1	3	1	3
		BFP RBS	1		3		1		3
Standard deviation
			Gene order
			GFP -> BFP -> RFP				BFP -> RFP -> GFP
GFP RBS	3	11	0.0461583	0.0135336	0.140634	0.0582169	0.00511153	0.0133864	0.00410587	0.0373532	104	Promoter
	2	10	0.0134432	0.00544978	0.00866395	0.00680517	0.00370842	0.00112961	0.0139592	0.00845558
	1	9	0.000594154	0.000118444	0.000151453	0.000307508	0.000691385	0.000468225	0.000682286	0.000281578
	3	8	0.018182	0.00858901	0.023811	0.0201388	0.00265311	0.00304338	0.00437213	0.00218549	101
	2	7	0.0103817	0.00609919	0.00312575	0.00832297	0.00432894	0.00422834	0.00124377	0.00113147
	1	6	0.000641534	0.000957115	0.000646845	0.000995987	0.000242809	0.000336806	0.000210893	0.000147876
	3	5	0.00448447	0.00891373	0.00366531	0.00887205	0.00098362	0.00391485	0.000897649	0.00173617	106
	2	4	0.00425295	0.00114002	0.000948429	0.00144081	0.000648453	0.00073854	0.000697977	0.000494677
	1	3	0.000156623	0.000216656	0.000273766	0.000200152	0.000899692	0.000130847	0.000247118	6.35005e-05
	3	2	0.00251014	0.00245599	0.00329926	0.00408878	0.00118599	0.000634859	0.000740425	0.000127296	105
	2	1	0.00198653	0.00128044	0.00133959	0.00261735	0.000457178	0.000907681	0.000454107	0.000582212
			A	B	C	D	E	F	G	H
		RFP RBS	1	3	1	3	1	3	1	3
		BFP RBS	1		3		1		3
CV
			Gene order
			GFP -> BFP -> RFP				BFP -> RFP -> GFP
GFP RBS	3	11	7.94303	2.77696	16.1839	8.9954	8.91108	8.80054	5.42532	21.5286	104	Promoter
	2	10	7.44849	3.14303	4.29584	3.71941	25.6429	2.29425	33.3245	9.62244
	1	9	5.57496	1.174	1.23984	2.57682	12.4441	4.78949	7.20983	2.43313
	3	8	8.3484	4.18523	8.41907	8.06328	12.201	5.08287	17.4713	3.5122	101
	2	7	13.5798	8.381	3.5612	10.4174	56.6433	16.4728	12.746	5.47247
	1	6	11.3203	16.8664	11.2637	17.7232	9.88249	8.1043	8.23329	3.15941
	3	5	8.93705	15.7749	5.68203	14.22	12.9508	19.2067	11.5974	10.4603	106
	2	4	19.2553	6.00853	4.30824	7.09511	20.8543	11.141	32.0494	7.9181
	1	3	11.715	15.2782	18.1857	14.0057	78.239	13.1475	35.3584	5.20765
	3	2	10.8024	9.37101	10.7684	14.5584	33.265	6.78071	17.155	1.50468	105
	2	1	20.6164	13.2838	12.5705	22.6264	26.8499	21.2947	26.8538	16.7367
			A	B	C	D	E	F	G	H
		RFP RBS	1	3	1	3	1	3	1	3
		BFP RBS	1		3		1		3

## Sheet: BFP
Mean
			Gene order
			GFP -> BFP -> RFP				BFP -> RFP -> GFP
GFP RBS	3	11	0.00821667	0.00758517	0.640367	0.552759	0.0033147	0.00435402	0.754628	0.694872	104	Promoter
	2	10	0.00467454	0.00487777	0.458191	0.423279	0.00420807	0.00310193	0.661313	0.921947
	1	9	0.00172435	0.00163297	0.313785	0.307106	0.0028987	0.00267365	0.85064	0.522915
	3	8	0.00350019	0.00350292	0.330668	0.299048	0.000946911	0.00161251	0.278766	0.364151	101
	2	7	0.00221741	0.00256795	0.292897	0.261393	0.00114809	0.00144406	0.375514	0.285033
	1	6	0.00079074	0.000909402	0.137045	0.155042	0.00102943	0.000890307	0.315539	0.243115
	3	5	0.000696629	0.000899855	0.104019	0.0993199	0.000253351	0.00041975	0.0973054	0.0919369	106
	2	4	0.000549324	0.000475672	0.0838011	0.06833	0.000269718	0.000241075	0.100231	0.0736111
	1	3	0.000160603	0.000201521	0.0528821	0.0484752	0.000697993	0.000166059	0.0757675	0.0647265
	3	2	0.000269718	0.000376105	0.0566152	0.0516232	9.92261e-05	0.0001456	0.0508416	0.0445239	105
	2	1	0.000179698	0.000239711	0.0474509	0.0491544	0.000144236	0.000149692	0.0516232	0.0397433
			A	B	C	D	E	F	G	H
		RFP RBS	1	3	1	3	1	3	1	3
		BFP RBS	1		3		1		3
Standard deviation
			Gene order
			GFP -> BFP -> RFP				BFP -> RFP -> GFP
GFP RBS	3	11	0.000268661	0.000456335	0.0847195	0.0597198	0.000337289	0.000237413	0.0069149	0.0872335	104	Promoter
	2	10	0.000275127	0.000283592	0.00789479	0.0133664	0.00264003	0.000125036	0.572162	0.0491444
	1	9	4.54302e-05	0.000230725	0.00569684	0.00915109	0.000396662	6.5151e-05	0.0666751	0.0334604
	3	8	0.000261524	9.16345e-05	0.0223073	0.0172426	0.000414773	7.45304e-05	0.193826	0.0251372	101
	2	7	0.00049533	0.000244796	0.0231483	0.044975	0.000426562	0.000427997	0.065957	0.0176667
	1	6	0.000107468	9.92683e-05	0.038893	0.0247296	0.000150989	0.000287087	0.0434279	0.00446527
	3	5	7.7075e-05	0.000164902	0.0072268	0.0145908	4.12026e-05	0.000132599	0.0118974	0.00916599	106
	2	4	0.000140725	7.84477e-05	0.0117443	0.0128076	8.9567e-05	3.32786e-05	0.0177982	0.0115192
	1	3	4.31219e-05	3.15128e-05	0.00455357	0.00526349	0.00112214	8.33144e-06	0.0246059	0.00320208
	3	2	4.95506e-05	8.794e-05	0.00518356	0.00651324	3.31947e-05	5.63397e-06	0.00542418	0.000996641	105
	2	1	5.17408e-05	8.14922e-05	0.00626475	0.0128234	3.23e-05	4.48506e-05	0.00625066	0.00455976
			A	B	C	D	E	F	G	H
		RFP RBS	1	3	1	3	1	3	1	3
		BFP RBS	1		3		1		3
CV
			Gene order
			GFP -> BFP -> RFP				BFP -> RFP -> GFP
GFP RBS	3	11	3.2697	6.01615	13.2298	10.8039	10.1755	5.45274	0.916332	12.5539	104	Promoter
	2	10	5.88564	5.81398	1.72304	3.15782	62.7371	4.03091	86.5191	5.3305
	1	9	2.63462	14.1292	1.81552	2.97978	13.6842	2.43678	7.83822	6.39882
	3	8	7.4717	2.61594	6.74613	5.76581	43.8028	4.62201	69.5298	6.90295	101
	2	7	22.3382	9.53275	7.90323	17.2059	37.154	29.6384	17.5645	6.19811
	1	6	13.5908	10.9158	28.3797	15.9503	14.6673	32.2458	13.7631	1.83669
	3	5	11.064	18.3254	6.9476	14.6907	16.2631	31.5899	12.2268	9.96986	106
	2	4	25.6179	16.492	14.0145	18.7437	33.2077	13.8043	17.7572	15.6487
	1	3	26.85	15.6375	8.61081	10.8581	160.766	5.01716	32.4755	4.9471
	3	2	18.3713	23.3818	9.15578	12.6169	33.4536	3.86949	10.6688	2.23844	105
	2	1	28.7932	33.996	13.2026	26.088	22.3938	29.962	12.1083	11.473
			A	B	C	D	E	F	G	H
		RFP RBS	1	3	1	3	1	3	1	3
		BFP RBS	1		3		1		3

## Sheet: RFP
Mean
			Gene order
			GFP -> BFP -> RFP				BFP -> RFP -> GFP
GFP RBS	3	11	0.0934952	0.629636	0.190645	0.880196	0.0782335	0.626853	0.12068	0.853839	104	Promoter
	2	10	0.0700029	0.546139	0.0839708	0.554088	0.06731	0.460759	0.165733	0.909073
	1	9	0.0295039	0.290603	0.0462471	0.331293	0.0692698	0.358105	0.130166	0.436532
	3	8	0.0336545	0.250822	0.042307	0.275671	0.028966	0.225512	0.03633	0.256516	101
	2	7	0.0319829	0.213221	0.0348743	0.220411	0.0360359	0.205289	0.0363113	0.182654
	1	6	0.0232523	0.147171	0.020977	0.137953	0.0264116	0.125947	0.0306609	0.147145
	3	5	0.00756659	0.0741554	0.00950141	0.066915	0.00847001	0.0592516	0.00875742	0.0544959	106
	2	4	0.00994716	0.0576616	0.00882574	0.0575716	0.0089407	0.0438879	0.00974544	0.0447545
	1	3	0.00535737	0.0382548	0.0061697	0.0364263	0.00447455	0.0354285	0.00706661	0.0351541
	3	2	0.00400169	0.0381637	0.00475654	0.0326282	0.00396916	0.0272695	0.00418715	0.0267489	105
	2	1	0.00331084	0.0275981	0.0046047	0.0359599	0.00446805	0.0267522	0.00446913	0.0234031
			A	B	C	D	E	F	G	H
		RFP RBS	1	3	1	3	1	3	1	3
		BFP RBS	1		3		1		3
Standard deviation
			Gene order
			GFP -> BFP -> RFP				BFP -> RFP -> GFP
GFP RBS	3	11	0.00863416	0.0178796	0.071179	0.107047	0.00632009	0.0877995	0.0181141	0.101139	104	Promoter
	2	10	0.0117356	0.058373	0.00679114	0.0663509	0.00773243	0.0339364	0.149269	0.0658991
	1	9	0.0255901	0.0443847	0.0047864	0.0335864	0.015196	0.0445328	0.00929232	0.0597145
	3	8	0.00540013	0.0364999	0.000744969	0.0476275	0.00509514	0.0350867	0.010288	0.0260447	101
	2	7	0.00820066	0.0548859	0.00712454	0.0403076	0.00538533	0.0255496	0.00655384	0.032768
	1	6	0.00061966	0.0427566	0.0042017	0.0325747	0.00492582	0.0261058	0.0045774	0.0211359
	3	5	0.00101687	0.0152124	0.00228906	0.0166737	0.00116704	0.00631252	0.00135023	0.00682562	106
	2	4	0.00298716	0.0119079	0.00227087	0.0122341	0.00257377	0.005312	0.00189123	0.00670497
	1	3	0.00145384	0.0087073	0.00123301	0.00664446	0.00425375	0.00539475	0.000968933	0.00620498
	3	2	0.000686798	0.0083764	0.00148761	0.00789662	0.00136204	0.00418218	0.00074042	0.00371553	105
	2	1	0.00122639	0.00291243	0.00134954	0.0126546	0.00128152	0.00757749	0.00104457	0.00434862
			A	B	C	D	E	F	G	H
		RFP RBS	1	3	1	3	1	3	1	3
		BFP RBS	1		3		1		3
CV
			Gene order
			GFP -> BFP -> RFP				BFP -> RFP -> GFP
GFP RBS	3	11	9.23487	2.83967	37.3358	12.1618	8.07849	14.0064	15.01	11.8452	104	Promoter
	2	10	16.7645	10.6883	8.0875	11.9748	11.4878	7.36533	90.0657	7.24905
	1	9	86.7345	15.2733	10.3496	10.138	21.9373	12.4357	7.13883	13.6793
	3	8	16.0458	14.5521	1.76087	17.2769	17.5901	15.5587	28.3183	10.1533	101
	2	7	25.6408	25.7413	20.4292	18.2874	14.9444	12.4457	18.049	17.9399
	1	6	2.66494	29.0523	20.0301	23.6129	18.6502	20.7277	14.9291	14.364
	3	5	13.439	20.5143	24.0918	24.9177	13.7785	10.6538	15.4181	12.525	106
	2	4	30.0302	20.6514	25.7301	21.2503	28.7871	12.1035	19.4063	14.9817
	1	3	27.1371	22.7613	19.985	18.2408	95.0653	15.2271	13.7114	17.6508
	3	2	17.1627	21.9486	31.2751	24.2018	34.3156	15.3365	17.6831	13.8904	105
	2	1	37.0416	10.553	29.3079	35.1909	28.6818	28.3248	23.3731	18.5814
			A	B	C	D	E	F	G	H
		RFP RBS	1	3	1	3	1	3	1	3
		BFP RBS	1		3		1		3

## Sheet: Means
GFP Mean
			Gene order
			GFP -> BFP -> RFP				BFP -> RFP -> GFP
GFP RBS	3	11	0.581117	0.487355	0.868977	0.647185	0.0573615	0.152109	0.0756799	0.173505	104	Promoter
	2	10	0.180482	0.173392	0.201682	0.182964	0.0144618	0.0492367	0.0418888	0.0878736
	1	9	0.0106575	0.0100889	0.0122155	0.0119336	0.00555592	0.00977611	0.00946327	0.0115727
	3	8	0.21779	0.205222	0.282822	0.24976	0.021745	0.0598751	0.0250246	0.0622259	101
	2	7	0.0764498	0.0727741	0.0877723	0.0798951	0.00764247	0.0256687	0.00975806	0.0206757
	1	6	0.00566713	0.0056747	0.00574276	0.00561969	0.00245696	0.0041559	0.00256147	0.0046805
	3	5	0.0501785	0.056506	0.064507	0.0623914	0.00759502	0.0203828	0.0077401	0.0165978	106
	2	4	0.0220872	0.0189733	0.0220143	0.0203071	0.00310945	0.00662902	0.00217782	0.00624743
	1	3	0.00133694	0.00141807	0.00150539	0.00142907	0.00114993	0.000995229	0.000698895	0.00121937
	3	2	0.0232368	0.0262084	0.0306383	0.0280854	0.00356529	0.00936272	0.0043161	0.00845996	105
	2	1	0.00963567	0.00963911	0.0106567	0.0115677	0.00170272	0.00426247	0.00169103	0.00347866
			A	B	C	D	E	F	G	H
		RFP RBS	1	3	1	3	1	3	1	3
		BFP RBS	1		3		1		3
BFP Mean
			Gene order
			GFP -> BFP -> RFP				BFP -> RFP -> GFP
GFP RBS	3	11	0.00821667	0.00758517	0.640367	0.552759	0.0033147	0.00435402	0.754628	0.694872	104	Promoter
	2	10	0.00467454	0.00487777	0.458191	0.423279	0.00420807	0.00310193	0.661313	0.921947
	1	9	0.00172435	0.00163297	0.313785	0.307106	0.0028987	0.00267365	0.85064	0.522915
	3	8	0.00350019	0.00350292	0.330668	0.299048	0.000946911	0.00161251	0.278766	0.364151	101
	2	7	0.00221741	0.00256795	0.292897	0.261393	0.00114809	0.00144406	0.375514	0.285033
	1	6	0.00079074	0.000909402	0.137045	0.155042	0.00102943	0.000890307	0.315539	0.243115
	3	5	0.000696629	0.000899855	0.104019	0.0993199	0.000253351	0.00041975	0.0973054	0.0919369	106
	2	4	0.000549324	0.000475672	0.0838011	0.06833	0.000269718	0.000241075	0.100231	0.0736111
	1	3	0.000160603	0.000201521	0.0528821	0.0484752	0.000697993	0.000166059	0.0757675	0.0647265
	3	2	0.000269718	0.000376105	0.0566152	0.0516232	9.92261e-05	0.0001456	0.0508416	0.0445239	105
	2	1	0.000179698	0.000239711	0.0474509	0.0491544	0.000144236	0.000149692	0.0516232	0.0397433
			A	B	C	D	E	F	G	H
		RFP RBS	1	3	1	3	1	3	1	3
		BFP RBS	1		3		1		3
RFP Mean
			Gene order
			GFP -> BFP -> RFP				BFP -> RFP -> GFP
GFP RBS	3	11	0.0934952	0.629636	0.190645	0.880196	0.0782335	0.626853	0.12068	0.853839	104	Promoter
	2	10	0.0700029	0.546139	0.0839708	0.554088	0.06731	0.460759	0.165733	0.909073
	1	9	0.0295039	0.290603	0.0462471	0.331293	0.0692698	0.358105	0.130166	0.436532
	3	8	0.0336545	0.250822	0.042307	0.275671	0.028966	0.225512	0.03633	0.256516	101
	2	7	0.0319829	0.213221	0.0348743	0.220411	0.0360359	0.205289	0.0363113	0.182654
	1	6	0.0232523	0.147171	0.020977	0.137953	0.0264116	0.125947	0.0306609	0.147145
	3	5	0.00756659	0.0741554	0.00950141	0.066915	0.00847001	0.0592516	0.00875742	0.0544959	106
	2	4	0.00994716	0.0576616	0.00882574	0.0575716	0.0089407	0.0438879	0.00974544	0.0447545
	1	3	0.00535737	0.0382548	0.0061697	0.0364263	0.00447455	0.0354285	0.00706661	0.0351541
	3	2	0.00400169	0.0381637	0.00475654	0.0326282	0.00396916	0.0272695	0.00418715	0.0267489	105
	2	1	0.00331084	0.0275981	0.0046047	0.0359599	0.00446805	0.0267522	0.00446913	0.0234031
			A	B	C	D	E	F	G	H
		RFP RBS	1	3	1	3	1	3	1	3
		BFP RBS	1		3		1		3

## Sheet: STDs
GFP standard deviation
			Gene order
			GFP -> BFP -> RFP				BFP -> RFP -> GFP
GFP RBS	3	11	0.0461583	0.0135336	0.140634	0.0582169	0.00511153	0.0133864	0.00410587	0.0373532	104	Promoter
	2	10	0.0134432	0.00544978	0.00866395	0.00680517	0.00370842	0.00112961	0.0139592	0.00845558
	1	9	0.000594154	0.000118444	0.000151453	0.000307508	0.000691385	0.000468225	0.000682286	0.000281578
	3	8	0.018182	0.00858901	0.023811	0.0201388	0.00265311	0.00304338	0.00437213	0.00218549	101
	2	7	0.0103817	0.00609919	0.00312575	0.00832297	0.00432894	0.00422834	0.00124377	0.00113147
	1	6	0.000641534	0.000957115	0.000646845	0.000995987	0.000242809	0.000336806	0.000210893	0.000147876
	3	5	0.00448447	0.00891373	0.00366531	0.00887205	0.00098362	0.00391485	0.000897649	0.00173617	106
	2	4	0.00425295	0.00114002	0.000948429	0.00144081	0.000648453	0.00073854	0.000697977	0.000494677
	1	3	0.000156623	0.000216656	0.000273766	0.000200152	0.000899692	0.000130847	0.000247118	6.35005e-05
	3	2	0.00251014	0.00245599	0.00329926	0.00408878	0.00118599	0.000634859	0.000740425	0.000127296	105
	2	1	0.00198653	0.00128044	0.00133959	0.00261735	0.000457178	0.000907681	0.000454107	0.000582212
			A	B	C	D	E	F	G	H
		RFP RBS	1	3	1	3	1	3	1	3
		BFP RBS	1		3		1		3
BFP standard deviation
			Gene order
			GFP -> BFP -> RFP				BFP -> RFP -> GFP
GFP RBS	3	11	0.000268661	0.000456335	0.0847195	0.0597198	0.000337289	0.000237413	0.0069149	0.0872335	104	Promoter
	2	10	0.000275127	0.000283592	0.00789479	0.0133664	0.00264003	0.000125036	0.572162	0.0491444
	1	9	4.54302e-05	0.000230725	0.00569684	0.00915109	0.000396662	6.5151e-05	0.0666751	0.0334604
	3	8	0.000261524	9.16345e-05	0.0223073	0.0172426	0.000414773	7.45304e-05	0.193826	0.0251372	101
	2	7	0.00049533	0.000244796	0.0231483	0.044975	0.000426562	0.000427997	0.065957	0.0176667
	1	6	0.000107468	9.92683e-05	0.038893	0.0247296	0.000150989	0.000287087	0.0434279	0.00446527
	3	5	7.7075e-05	0.000164902	0.0072268	0.0145908	4.12026e-05	0.000132599	0.0118974	0.00916599	106
	2	4	0.000140725	7.84477e-05	0.0117443	0.0128076	8.9567e-05	3.32786e-05	0.0177982	0.0115192
	1	3	4.31219e-05	3.15128e-05	0.00455357	0.00526349	0.00112214	8.33144e-06	0.0246059	0.00320208
	3	2	4.95506e-05	8.794e-05	0.00518356	0.00651324	3.31947e-05	5.63397e-06	0.00542418	0.000996641	105
	2	1	5.17408e-05	8.14922e-05	0.00626475	0.0128234	3.23e-05	4.48506e-05	0.00625066	0.00455976
			A	B	C	D	E	F	G	H
		RFP RBS	1	3	1	3	1	3	1	3
		BFP RBS	1		3		1		3
RFP standard deviation
			Gene order
			GFP -> BFP -> RFP				BFP -> RFP -> GFP
GFP RBS	3	11	0.00863416	0.0178796	0.071179	0.107047	0.00632009	0.0877995	0.0181141	0.101139	104	Promoter
	2	10	0.0117356	0.058373	0.00679114	0.0663509	0.00773243	0.0339364	0.149269	0.0658991
	1	9	0.0255901	0.0443847	0.0047864	0.0335864	0.015196	0.0445328	0.00929232	0.0597145
	3	8	0.00540013	0.0364999	0.000744969	0.0476275	0.00509514	0.0350867	0.010288	0.0260447	101
	2	7	0.00820066	0.0548859	0.00712454	0.0403076	0.00538533	0.0255496	0.00655384	0.032768
	1	6	0.00061966	0.0427566	0.0042017	0.0325747	0.00492582	0.0261058	0.0045774	0.0211359
	3	5	0.00101687	0.0152124	0.00228906	0.0166737	0.00116704	0.00631252	0.00135023	0.00682562	106
	2	4	0.00298716	0.0119079	0.00227087	0.0122341	0.00257377	0.005312	0.00189123	0.00670497
	1	3	0.00145384	0.0087073	0.00123301	0.00664446	0.00425375	0.00539475	0.000968933	0.00620498
	3	2	0.000686798	0.0083764	0.00148761	0.00789662	0.00136204	0.00418218	0.00074042	0.00371553	105
	2	1	0.00122639	0.00291243	0.00134954	0.0126546	0.00128152	0.00757749	0.00104457	0.00434862
			A	B	C	D	E	F	G	H
		RFP RBS	1	3	1	3	1	3	1	3
		BFP RBS	1		3		1		3

## Sheet: CVs
GFP CV
			Gene order
			GFP -> BFP -> RFP				BFP -> RFP -> GFP
GFP RBS	3	11	7.94303	2.77696	16.1839	8.9954	8.91108	8.80054	5.42532	21.5286	104	Promoter
	2	10	7.44849	3.14303	4.29584	3.71941	25.6429	2.29425	33.3245	9.62244
	1	9	5.57496	1.174	1.23984	2.57682	12.4441	4.78949	7.20983	2.43313
	3	8	8.3484	4.18523	8.41907	8.06328	12.201	5.08287	17.4713	3.5122	101
	2	7	13.5798	8.381	3.5612	10.4174	56.6433	16.4728	12.746	5.47247
	1	6	11.3203	16.8664	11.2637	17.7232	9.88249	8.1043	8.23329	3.15941
	3	5	8.93705	15.7749	5.68203	14.22	12.9508	19.2067	11.5974	10.4603	106
	2	4	19.2553	6.00853	4.30824	7.09511	20.8543	11.141	32.0494	7.9181
	1	3	11.715	15.2782	18.1857	14.0057	78.239	13.1475	35.3584	5.20765
	3	2	10.8024	9.37101	10.7684	14.5584	33.265	6.78071	17.155	1.50468	105
	2	1	20.6164	13.2838	12.5705	22.6264	26.8499	21.2947	26.8538	16.7367
			A	B	C	D	E	F	G	H
		RFP RBS	1	3	1	3	1	3	1	3
		BFP RBS	1		3		1		3
BFP CV
			Gene order
			GFP -> BFP -> RFP				BFP -> RFP -> GFP
GFP RBS	3	11	3.2697	6.01615	13.2298	10.8039	10.1755	5.45274	0.916332	12.5539	104	Promoter
	2	10	5.88564	5.81398	1.72304	3.15782	62.7371	4.03091	86.5191	5.3305
	1	9	2.63462	14.1292	1.81552	2.97978	13.6842	2.43678	7.83822	6.39882
	3	8	7.4717	2.61594	6.74613	5.76581	43.8028	4.62201	69.5298	6.90295	101
	2	7	22.3382	9.53275	7.90323	17.2059	37.154	29.6384	17.5645	6.19811
	1	6	13.5908	10.9158	28.3797	15.9503	14.6673	32.2458	13.7631	1.83669
	3	5	11.064	18.3254	6.9476	14.6907	16.2631	31.5899	12.2268	9.96986	106
	2	4	25.6179	16.492	14.0145	18.7437	33.2077	13.8043	17.7572	15.6487
	1	3	26.85	15.6375	8.61081	10.8581	160.766	5.01716	32.4755	4.9471
	3	2	18.3713	23.3818	9.15578	12.6169	33.4536	3.86949	10.6688	2.23844	105
	2	1
			A	B	C	D	E	F	G	H
		RFP RBS	1	3	1	3	1	3	1	3
		BFP RBS	1		3		1		3
RFP CV
			Gene order
			GFP -> BFP -> RFP				BFP -> RFP -> GFP
GFP RBS	3	11	9.23487	2.83967	37.3358	12.1618	8.07849	14.0064	15.01	11.8452	104	Promoter
	2	10	16.7645	10.6883	8.0875	11.9748	11.4878	7.36533	90.0657	7.24905
	1	9	86.7345	15.2733	10.3496	10.138	21.9373	12.4357	7.13883	13.6793
	3	8	16.0458	14.5521	1.76087	17.2769	17.5901	15.5587	28.3183	10.1533	101
	2	7	25.6408	25.7413	20.4292	18.2874	14.9444	12.4457	18.049	17.9399
	1	6	2.66494	29.0523	20.0301	23.6129	18.6502	20.7277	14.9291	14.364
	3	5	13.439	20.5143	24.0918	24.9177	13.7785	10.6538	15.4181	12.525	106
	2	4	30.0302	20.6514	25.7301	21.2503	28.7871	12.1035	19.4063	14.9817
	1	3	27.1371	22.7613	19.985	18.2408	95.0653	15.2271	13.7114	17.6508
	3	2	17.1627	21.9486	31.2751	24.2018	34.3156	15.3365	17.6831	13.8904	105
	2	1	37.0416	10.553	29.3079	35.1909	28.6818	28.3248	23.3731	18.5814
			A	B	C	D	E	F	G	H
		RFP RBS	1	3	1	3	1	3	1	3
		BFP RBS	1		3		1		3
