# Supplementary material for: DNA-BOT: a low-cost, automated DNA assembly platform for synthetic biology
Source: Synth Biol (Oxf). 2020 Jul 9;5(1):ysaa010. doi: 10.1093/synbio/ysaa010 (PMC7476404; doi:10.1093/synbio/ysaa010)
Supplement: ysaa010_Supplementary_Data [file ysaa010_supplementary_data.zip › part_plate_2_230419.csv]

Part/linker	Well	Part concentration (ng/uL)
BASIC_L3S2P21_J23104_RiboJ.1	G1
BASIC_mTagBFP2_ORF.1	B2
BASIC_sfGFP_ORF.1	C2
BASIC_mCherry_ORF.1	D2
BASIC_SEVA_37_CmR-p15A.1	E2
BASIC_L3S2P21_J23105_RiboJ.1	F2
BASIC_L3S2P21_J23106_RiboJ.1	G2
BASIC_L3S2P21_J23101_RiboJ.1	H2
