# Supplementary material for: DNA-BOT: a low-cost, automated DNA assembly platform for synthetic biology
Source: Synth Biol (Oxf). 2020 Jul 9;5(1):ysaa010. doi: 10.1093/synbio/ysaa010 (PMC7476404; doi:10.1093/synbio/ysaa010)
Supplement: ysaa010_Supplementary_Data [file ysaa010_supplementary_data.zip › storch_et_al_constructs.csv]

Well	Linker 1	Part 1	Linker 2	Part 2	Linker 3	Part 3	Linker 4	Part 4	Linker 5	Part 5	Linker 6	Part 6	Linker 7	Part 7	Linker 8	Part 8	Linker 9	Part 9	Linker 10	Part 10
A1	LMS	BASIC_SEVA_37_CmR-p15A.1	LMP	BASIC_L3S2P21_J23105_RiboJ.1	UTR1-RBS2	BASIC_sfGFP_ORF.1	UTR2-RBS1	BASIC_mTagBFP2_ORF.1	UTR3-RBS1	BASIC_mCherry_ORF.1
B1	LMS	BASIC_SEVA_37_CmR-p15A.1	LMP	BASIC_L3S2P21_J23105_RiboJ.1	UTR1-RBS2	BASIC_sfGFP_ORF.1	UTR2-RBS1	BASIC_mTagBFP2_ORF.1	UTR3-RBS3	BASIC_mCherry_ORF.1
C1	LMS	BASIC_SEVA_37_CmR-p15A.1	LMP	BASIC_L3S2P21_J23105_RiboJ.1	UTR1-RBS2	BASIC_sfGFP_ORF.1	UTR2-RBS3	BASIC_mTagBFP2_ORF.1	UTR3-RBS1	BASIC_mCherry_ORF.1
D1	LMS	BASIC_SEVA_37_CmR-p15A.1	LMP	BASIC_L3S2P21_J23105_RiboJ.1	UTR1-RBS2	BASIC_sfGFP_ORF.1	UTR2-RBS3	BASIC_mTagBFP2_ORF.1	UTR3-RBS3	BASIC_mCherry_ORF.1
E1	LMS	BASIC_SEVA_37_CmR-p15A.1	LMP	BASIC_L3S2P21_J23105_RiboJ.1	UTR2-RBS1	BASIC_mTagBFP2_ORF.1	UTR3-RBS1	BASIC_mCherry_ORF.1	UTR1-RBS2	BASIC_sfGFP_ORF.1
F1	LMS	BASIC_SEVA_37_CmR-p15A.1	LMP	BASIC_L3S2P21_J23105_RiboJ.1	UTR2-RBS1	BASIC_mTagBFP2_ORF.1	UTR3-RBS3	BASIC_mCherry_ORF.1	UTR1-RBS2	BASIC_sfGFP_ORF.1
G1	LMS	BASIC_SEVA_37_CmR-p15A.1	LMP	BASIC_L3S2P21_J23105_RiboJ.1	UTR2-RBS3	BASIC_mTagBFP2_ORF.1	UTR3-RBS1	BASIC_mCherry_ORF.1	UTR1-RBS2	BASIC_sfGFP_ORF.1
H1	LMS	BASIC_SEVA_37_CmR-p15A.1	LMP	BASIC_L3S2P21_J23105_RiboJ.1	UTR2-RBS3	BASIC_mTagBFP2_ORF.1	UTR3-RBS3	BASIC_mCherry_ORF.1	UTR1-RBS2	BASIC_sfGFP_ORF.1
A2	LMS	BASIC_SEVA_37_CmR-p15A.1	LMP	BASIC_L3S2P21_J23105_RiboJ.1	UTR1-RBS3	BASIC_sfGFP_ORF.1	UTR2-RBS1	BASIC_mTagBFP2_ORF.1	UTR3-RBS1	BASIC_mCherry_ORF.1
B2	LMS	BASIC_SEVA_37_CmR-p15A.1	LMP	BASIC_L3S2P21_J23105_RiboJ.1	UTR1-RBS3	BASIC_sfGFP_ORF.1	UTR2-RBS1	BASIC_mTagBFP2_ORF.1	UTR3-RBS3	BASIC_mCherry_ORF.1
C2	LMS	BASIC_SEVA_37_CmR-p15A.1	LMP	BASIC_L3S2P21_J23105_RiboJ.1	UTR1-RBS3	BASIC_sfGFP_ORF.1	UTR2-RBS3	BASIC_mTagBFP2_ORF.1	UTR3-RBS1	BASIC_mCherry_ORF.1
D2	LMS	BASIC_SEVA_37_CmR-p15A.1	LMP	BASIC_L3S2P21_J23105_RiboJ.1	UTR1-RBS3	BASIC_sfGFP_ORF.1	UTR2-RBS3	BASIC_mTagBFP2_ORF.1	UTR3-RBS3	BASIC_mCherry_ORF.1
E2	LMS	BASIC_SEVA_37_CmR-p15A.1	LMP	BASIC_L3S2P21_J23105_RiboJ.1	UTR2-RBS1	BASIC_mTagBFP2_ORF.1	UTR3-RBS1	BASIC_mCherry_ORF.1	UTR1-RBS3	BASIC_sfGFP_ORF.1
F2	LMS	BASIC_SEVA_37_CmR-p15A.1	LMP	BASIC_L3S2P21_J23105_RiboJ.1	UTR2-RBS1	BASIC_mTagBFP2_ORF.1	UTR3-RBS3	BASIC_mCherry_ORF.1	UTR1-RBS3	BASIC_sfGFP_ORF.1
G2	LMS	BASIC_SEVA_37_CmR-p15A.1	LMP	BASIC_L3S2P21_J23105_RiboJ.1	UTR2-RBS3	BASIC_mTagBFP2_ORF.1	UTR3-RBS1	BASIC_mCherry_ORF.1	UTR1-RBS3	BASIC_sfGFP_ORF.1
H2	LMS	BASIC_SEVA_37_CmR-p15A.1	LMP	BASIC_L3S2P21_J23105_RiboJ.1	UTR2-RBS3	BASIC_mTagBFP2_ORF.1	UTR3-RBS3	BASIC_mCherry_ORF.1	UTR1-RBS3	BASIC_sfGFP_ORF.1
A3	LMS	BASIC_SEVA_37_CmR-p15A.1	LMP	BASIC_L3S2P21_J23106_RiboJ.1	UTR1-RBS1	BASIC_sfGFP_ORF.1	UTR2-RBS1	BASIC_mTagBFP2_ORF.1	UTR3-RBS1	BASIC_mCherry_ORF.1
B3	LMS	BASIC_SEVA_37_CmR-p15A.1	LMP	BASIC_L3S2P21_J23106_RiboJ.1	UTR1-RBS1	BASIC_sfGFP_ORF.1	UTR2-RBS1	BASIC_mTagBFP2_ORF.1	UTR3-RBS3	BASIC_mCherry_ORF.1
C3	LMS	BASIC_SEVA_37_CmR-p15A.1	LMP	BASIC_L3S2P21_J23106_RiboJ.1	UTR1-RBS1	BASIC_sfGFP_ORF.1	UTR2-RBS3	BASIC_mTagBFP2_ORF.1	UTR3-RBS1	BASIC_mCherry_ORF.1
D3	LMS	BASIC_SEVA_37_CmR-p15A.1	LMP	BASIC_L3S2P21_J23106_RiboJ.1	UTR1-RBS1	BASIC_sfGFP_ORF.1	UTR2-RBS3	BASIC_mTagBFP2_ORF.1	UTR3-RBS3	BASIC_mCherry_ORF.1
E3	LMS	BASIC_SEVA_37_CmR-p15A.1	LMP	BASIC_L3S2P21_J23106_RiboJ.1	UTR2-RBS1	BASIC_mTagBFP2_ORF.1	UTR3-RBS1	BASIC_mCherry_ORF.1	UTR1-RBS1	BASIC_sfGFP_ORF.1
F3	LMS	BASIC_SEVA_37_CmR-p15A.1	LMP	BASIC_L3S2P21_J23106_RiboJ.1	UTR2-RBS1	BASIC_mTagBFP2_ORF.1	UTR3-RBS3	BASIC_mCherry_ORF.1	UTR1-RBS1	BASIC_sfGFP_ORF.1
G3	LMS	BASIC_SEVA_37_CmR-p15A.1	LMP	BASIC_L3S2P21_J23106_RiboJ.1	UTR2-RBS3	BASIC_mTagBFP2_ORF.1	UTR3-RBS1	BASIC_mCherry_ORF.1	UTR1-RBS1	BASIC_sfGFP_ORF.1
H3	LMS	BASIC_SEVA_37_CmR-p15A.1	LMP	BASIC_L3S2P21_J23106_RiboJ.1	UTR2-RBS3	BASIC_mTagBFP2_ORF.1	UTR3-RBS3	BASIC_mCherry_ORF.1	UTR1-RBS1	BASIC_sfGFP_ORF.1
A4	LMS	BASIC_SEVA_37_CmR-p15A.1	LMP	BASIC_L3S2P21_J23106_RiboJ.1	UTR1-RBS2	BASIC_sfGFP_ORF.1	UTR2-RBS1	BASIC_mTagBFP2_ORF.1	UTR3-RBS1	BASIC_mCherry_ORF.1
B4	LMS	BASIC_SEVA_37_CmR-p15A.1	LMP	BASIC_L3S2P21_J23106_RiboJ.1	UTR1-RBS2	BASIC_sfGFP_ORF.1	UTR2-RBS1	BASIC_mTagBFP2_ORF.1	UTR3-RBS3	BASIC_mCherry_ORF.1
C4	LMS	BASIC_SEVA_37_CmR-p15A.1	LMP	BASIC_L3S2P21_J23106_RiboJ.1	UTR1-RBS2	BASIC_sfGFP_ORF.1	UTR2-RBS3	BASIC_mTagBFP2_ORF.1	UTR3-RBS1	BASIC_mCherry_ORF.1
D4	LMS	BASIC_SEVA_37_CmR-p15A.1	LMP	BASIC_L3S2P21_J23106_RiboJ.1	UTR1-RBS2	BASIC_sfGFP_ORF.1	UTR2-RBS3	BASIC_mTagBFP2_ORF.1	UTR3-RBS3	BASIC_mCherry_ORF.1
E4	LMS	BASIC_SEVA_37_CmR-p15A.1	LMP	BASIC_L3S2P21_J23106_RiboJ.1	UTR2-RBS1	BASIC_mTagBFP2_ORF.1	UTR3-RBS1	BASIC_mCherry_ORF.1	UTR1-RBS2	BASIC_sfGFP_ORF.1
F4	LMS	BASIC_SEVA_37_CmR-p15A.1	LMP	BASIC_L3S2P21_J23106_RiboJ.1	UTR2-RBS1	BASIC_mTagBFP2_ORF.1	UTR3-RBS3	BASIC_mCherry_ORF.1	UTR1-RBS2	BASIC_sfGFP_ORF.1
G4	LMS	BASIC_SEVA_37_CmR-p15A.1	LMP	BASIC_L3S2P21_J23106_RiboJ.1	UTR2-RBS3	BASIC_mTagBFP2_ORF.1	UTR3-RBS1	BASIC_mCherry_ORF.1	UTR1-RBS2	BASIC_sfGFP_ORF.1
H4	LMS	BASIC_SEVA_37_CmR-p15A.1	LMP	BASIC_L3S2P21_J23106_RiboJ.1	UTR2-RBS3	BASIC_mTagBFP2_ORF.1	UTR3-RBS3	BASIC_mCherry_ORF.1	UTR1-RBS2	BASIC_sfGFP_ORF.1
A5	LMS	BASIC_SEVA_37_CmR-p15A.1	LMP	BASIC_L3S2P21_J23106_RiboJ.1	UTR1-RBS3	BASIC_sfGFP_ORF.1	UTR2-RBS1	BASIC_mTagBFP2_ORF.1	UTR3-RBS1	BASIC_mCherry_ORF.1
B5	LMS	BASIC_SEVA_37_CmR-p15A.1	LMP	BASIC_L3S2P21_J23106_RiboJ.1	UTR1-RBS3	BASIC_sfGFP_ORF.1	UTR2-RBS1	BASIC_mTagBFP2_ORF.1	UTR3-RBS3	BASIC_mCherry_ORF.1
C5	LMS	BASIC_SEVA_37_CmR-p15A.1	LMP	BASIC_L3S2P21_J23106_RiboJ.1	UTR1-RBS3	BASIC_sfGFP_ORF.1	UTR2-RBS3	BASIC_mTagBFP2_ORF.1	UTR3-RBS1	BASIC_mCherry_ORF.1
D5	LMS	BASIC_SEVA_37_CmR-p15A.1	LMP	BASIC_L3S2P21_J23106_RiboJ.1	UTR1-RBS3	BASIC_sfGFP_ORF.1	UTR2-RBS3	BASIC_mTagBFP2_ORF.1	UTR3-RBS3	BASIC_mCherry_ORF.1
E5	LMS	BASIC_SEVA_37_CmR-p15A.1	LMP	BASIC_L3S2P21_J23106_RiboJ.1	UTR2-RBS1	BASIC_mTagBFP2_ORF.1	UTR3-RBS1	BASIC_mCherry_ORF.1	UTR1-RBS3	BASIC_sfGFP_ORF.1
F5	LMS	BASIC_SEVA_37_CmR-p15A.1	LMP	BASIC_L3S2P21_J23106_RiboJ.1	UTR2-RBS1	BASIC_mTagBFP2_ORF.1	UTR3-RBS3	BASIC_mCherry_ORF.1	UTR1-RBS3	BASIC_sfGFP_ORF.1
G5	LMS	BASIC_SEVA_37_CmR-p15A.1	LMP	BASIC_L3S2P21_J23106_RiboJ.1	UTR2-RBS3	BASIC_mTagBFP2_ORF.1	UTR3-RBS1	BASIC_mCherry_ORF.1	UTR1-RBS3	BASIC_sfGFP_ORF.1
H5	LMS	BASIC_SEVA_37_CmR-p15A.1	LMP	BASIC_L3S2P21_J23106_RiboJ.1	UTR2-RBS3	BASIC_mTagBFP2_ORF.1	UTR3-RBS3	BASIC_mCherry_ORF.1	UTR1-RBS3	BASIC_sfGFP_ORF.1
A6	LMS	BASIC_SEVA_37_CmR-p15A.1	LMP	BASIC_L3S2P21_J23101_RiboJ.1	UTR1-RBS1	BASIC_sfGFP_ORF.1	UTR2-RBS1	BASIC_mTagBFP2_ORF.1	UTR3-RBS1	BASIC_mCherry_ORF.1
B6	LMS	BASIC_SEVA_37_CmR-p15A.1	LMP	BASIC_L3S2P21_J23101_RiboJ.1	UTR1-RBS1	BASIC_sfGFP_ORF.1	UTR2-RBS1	BASIC_mTagBFP2_ORF.1	UTR3-RBS3	BASIC_mCherry_ORF.1
C6	LMS	BASIC_SEVA_37_CmR-p15A.1	LMP	BASIC_L3S2P21_J23101_RiboJ.1	UTR1-RBS1	BASIC_sfGFP_ORF.1	UTR2-RBS3	BASIC_mTagBFP2_ORF.1	UTR3-RBS1	BASIC_mCherry_ORF.1
D6	LMS	BASIC_SEVA_37_CmR-p15A.1	LMP	BASIC_L3S2P21_J23101_RiboJ.1	UTR1-RBS1	BASIC_sfGFP_ORF.1	UTR2-RBS3	BASIC_mTagBFP2_ORF.1	UTR3-RBS3	BASIC_mCherry_ORF.1
E6	LMS	BASIC_SEVA_37_CmR-p15A.1	LMP	BASIC_L3S2P21_J23101_RiboJ.1	UTR2-RBS1	BASIC_mTagBFP2_ORF.1	UTR3-RBS1	BASIC_mCherry_ORF.1	UTR1-RBS1	BASIC_sfGFP_ORF.1
F6	LMS	BASIC_SEVA_37_CmR-p15A.1	LMP	BASIC_L3S2P21_J23101_RiboJ.1	UTR2-RBS1	BASIC_mTagBFP2_ORF.1	UTR3-RBS3	BASIC_mCherry_ORF.1	UTR1-RBS1	BASIC_sfGFP_ORF.1
G6	LMS	BASIC_SEVA_37_CmR-p15A.1	LMP	BASIC_L3S2P21_J23101_RiboJ.1	UTR2-RBS3	BASIC_mTagBFP2_ORF.1	UTR3-RBS1	BASIC_mCherry_ORF.1	UTR1-RBS1	BASIC_sfGFP_ORF.1
H6	LMS	BASIC_SEVA_37_CmR-p15A.1	LMP	BASIC_L3S2P21_J23101_RiboJ.1	UTR2-RBS3	BASIC_mTagBFP2_ORF.1	UTR3-RBS3	BASIC_mCherry_ORF.1	UTR1-RBS1	BASIC_sfGFP_ORF.1
A7	LMS	BASIC_SEVA_37_CmR-p15A.1	LMP	BASIC_L3S2P21_J23101_RiboJ.1	UTR1-RBS2	BASIC_sfGFP_ORF.1	UTR2-RBS1	BASIC_mTagBFP2_ORF.1	UTR3-RBS1	BASIC_mCherry_ORF.1
B7	LMS	BASIC_SEVA_37_CmR-p15A.1	LMP	BASIC_L3S2P21_J23101_RiboJ.1	UTR1-RBS2	BASIC_sfGFP_ORF.1	UTR2-RBS1	BASIC_mTagBFP2_ORF.1	UTR3-RBS3	BASIC_mCherry_ORF.1
C7	LMS	BASIC_SEVA_37_CmR-p15A.1	LMP	BASIC_L3S2P21_J23101_RiboJ.1	UTR1-RBS2	BASIC_sfGFP_ORF.1	UTR2-RBS3	BASIC_mTagBFP2_ORF.1	UTR3-RBS1	BASIC_mCherry_ORF.1
D7	LMS	BASIC_SEVA_37_CmR-p15A.1	LMP	BASIC_L3S2P21_J23101_RiboJ.1	UTR1-RBS2	BASIC_sfGFP_ORF.1	UTR2-RBS3	BASIC_mTagBFP2_ORF.1	UTR3-RBS3	BASIC_mCherry_ORF.1
E7	LMS	BASIC_SEVA_37_CmR-p15A.1	LMP	BASIC_L3S2P21_J23101_RiboJ.1	UTR2-RBS1	BASIC_mTagBFP2_ORF.1	UTR3-RBS1	BASIC_mCherry_ORF.1	UTR1-RBS2	BASIC_sfGFP_ORF.1
F7	LMS	BASIC_SEVA_37_CmR-p15A.1	LMP	BASIC_L3S2P21_J23101_RiboJ.1	UTR2-RBS1	BASIC_mTagBFP2_ORF.1	UTR3-RBS3	BASIC_mCherry_ORF.1	UTR1-RBS2	BASIC_sfGFP_ORF.1
G7	LMS	BASIC_SEVA_37_CmR-p15A.1	LMP	BASIC_L3S2P21_J23101_RiboJ.1	UTR2-RBS3	BASIC_mTagBFP2_ORF.1	UTR3-RBS1	BASIC_mCherry_ORF.1	UTR1-RBS2	BASIC_sfGFP_ORF.1
H7	LMS	BASIC_SEVA_37_CmR-p15A.1	LMP	BASIC_L3S2P21_J23101_RiboJ.1	UTR2-RBS3	BASIC_mTagBFP2_ORF.1	UTR3-RBS3	BASIC_mCherry_ORF.1	UTR1-RBS2	BASIC_sfGFP_ORF.1
A8	LMS	BASIC_SEVA_37_CmR-p15A.1	LMP	BASIC_L3S2P21_J23101_RiboJ.1	UTR1-RBS3	BASIC_sfGFP_ORF.1	UTR2-RBS1	BASIC_mTagBFP2_ORF.1	UTR3-RBS1	BASIC_mCherry_ORF.1
B8	LMS	BASIC_SEVA_37_CmR-p15A.1	LMP	BASIC_L3S2P21_J23101_RiboJ.1	UTR1-RBS3	BASIC_sfGFP_ORF.1	UTR2-RBS1	BASIC_mTagBFP2_ORF.1	UTR3-RBS3	BASIC_mCherry_ORF.1
C8	LMS	BASIC_SEVA_37_CmR-p15A.1	LMP	BASIC_L3S2P21_J23101_RiboJ.1	UTR1-RBS3	BASIC_sfGFP_ORF.1	UTR2-RBS3	BASIC_mTagBFP2_ORF.1	UTR3-RBS1	BASIC_mCherry_ORF.1
D8	LMS	BASIC_SEVA_37_CmR-p15A.1	LMP	BASIC_L3S2P21_J23101_RiboJ.1	UTR1-RBS3	BASIC_sfGFP_ORF.1	UTR2-RBS3	BASIC_mTagBFP2_ORF.1	UTR3-RBS3	BASIC_mCherry_ORF.1
E8	LMS	BASIC_SEVA_37_CmR-p15A.1	LMP	BASIC_L3S2P21_J23101_RiboJ.1	UTR2-RBS1	BASIC_mTagBFP2_ORF.1	UTR3-RBS1	BASIC_mCherry_ORF.1	UTR1-RBS3	BASIC_sfGFP_ORF.1
F8	LMS	BASIC_SEVA_37_CmR-p15A.1	LMP	BASIC_L3S2P21_J23101_RiboJ.1	UTR2-RBS1	BASIC_mTagBFP2_ORF.1	UTR3-RBS3	BASIC_mCherry_ORF.1	UTR1-RBS3	BASIC_sfGFP_ORF.1
G8	LMS	BASIC_SEVA_37_CmR-p15A.1	LMP	BASIC_L3S2P21_J23101_RiboJ.1	UTR2-RBS3	BASIC_mTagBFP2_ORF.1	UTR3-RBS1	BASIC_mCherry_ORF.1	UTR1-RBS3	BASIC_sfGFP_ORF.1
H8	LMS	BASIC_SEVA_37_CmR-p15A.1	LMP	BASIC_L3S2P21_J23101_RiboJ.1	UTR2-RBS3	BASIC_mTagBFP2_ORF.1	UTR3-RBS3	BASIC_mCherry_ORF.1	UTR1-RBS3	BASIC_sfGFP_ORF.1
A9	LMS	BASIC_SEVA_37_CmR-p15A.1	LMP	BASIC_L3S2P21_J23104_RiboJ.1	UTR1-RBS1	BASIC_sfGFP_ORF.1	UTR2-RBS1	BASIC_mTagBFP2_ORF.1	UTR3-RBS1	BASIC_mCherry_ORF.1
B9	LMS	BASIC_SEVA_37_CmR-p15A.1	LMP	BASIC_L3S2P21_J23104_RiboJ.1	UTR1-RBS1	BASIC_sfGFP_ORF.1	UTR2-RBS1	BASIC_mTagBFP2_ORF.1	UTR3-RBS3	BASIC_mCherry_ORF.1
C9	LMS	BASIC_SEVA_37_CmR-p15A.1	LMP	BASIC_L3S2P21_J23104_RiboJ.1	UTR1-RBS1	BASIC_sfGFP_ORF.1	UTR2-RBS3	BASIC_mTagBFP2_ORF.1	UTR3-RBS1	BASIC_mCherry_ORF.1
D9	LMS	BASIC_SEVA_37_CmR-p15A.1	LMP	BASIC_L3S2P21_J23104_RiboJ.1	UTR1-RBS1	BASIC_sfGFP_ORF.1	UTR2-RBS3	BASIC_mTagBFP2_ORF.1	UTR3-RBS3	BASIC_mCherry_ORF.1
E9	LMS	BASIC_SEVA_37_CmR-p15A.1	LMP	BASIC_L3S2P21_J23104_RiboJ.1	UTR2-RBS1	BASIC_mTagBFP2_ORF.1	UTR3-RBS1	BASIC_mCherry_ORF.1	UTR1-RBS1	BASIC_sfGFP_ORF.1
F9	LMS	BASIC_SEVA_37_CmR-p15A.1	LMP	BASIC_L3S2P21_J23104_RiboJ.1	UTR2-RBS1	BASIC_mTagBFP2_ORF.1	UTR3-RBS3	BASIC_mCherry_ORF.1	UTR1-RBS1	BASIC_sfGFP_ORF.1
G9	LMS	BASIC_SEVA_37_CmR-p15A.1	LMP	BASIC_L3S2P21_J23104_RiboJ.1	UTR2-RBS3	BASIC_mTagBFP2_ORF.1	UTR3-RBS1	BASIC_mCherry_ORF.1	UTR1-RBS1	BASIC_sfGFP_ORF.1
H9	LMS	BASIC_SEVA_37_CmR-p15A.1	LMP	BASIC_L3S2P21_J23104_RiboJ.1	UTR2-RBS3	BASIC_mTagBFP2_ORF.1	UTR3-RBS3	BASIC_mCherry_ORF.1	UTR1-RBS1	BASIC_sfGFP_ORF.1
A10	LMS	BASIC_SEVA_37_CmR-p15A.1	LMP	BASIC_L3S2P21_J23104_RiboJ.1	UTR1-RBS2	BASIC_sfGFP_ORF.1	UTR2-RBS1	BASIC_mTagBFP2_ORF.1	UTR3-RBS1	BASIC_mCherry_ORF.1
B10	LMS	BASIC_SEVA_37_CmR-p15A.1	LMP	BASIC_L3S2P21_J23104_RiboJ.1	UTR1-RBS2	BASIC_sfGFP_ORF.1	UTR2-RBS1	BASIC_mTagBFP2_ORF.1	UTR3-RBS3	BASIC_mCherry_ORF.1
C10	LMS	BASIC_SEVA_37_CmR-p15A.1	LMP	BASIC_L3S2P21_J23104_RiboJ.1	UTR1-RBS2	BASIC_sfGFP_ORF.1	UTR2-RBS3	BASIC_mTagBFP2_ORF.1	UTR3-RBS1	BASIC_mCherry_ORF.1
D10	LMS	BASIC_SEVA_37_CmR-p15A.1	LMP	BASIC_L3S2P21_J23104_RiboJ.1	UTR1-RBS2	BASIC_sfGFP_ORF.1	UTR2-RBS3	BASIC_mTagBFP2_ORF.1	UTR3-RBS3	BASIC_mCherry_ORF.1
E10	LMS	BASIC_SEVA_37_CmR-p15A.1	LMP	BASIC_L3S2P21_J23104_RiboJ.1	UTR2-RBS1	BASIC_mTagBFP2_ORF.1	UTR3-RBS1	BASIC_mCherry_ORF.1	UTR1-RBS2	BASIC_sfGFP_ORF.1
F10	LMS	BASIC_SEVA_37_CmR-p15A.1	LMP	BASIC_L3S2P21_J23104_RiboJ.1	UTR2-RBS1	BASIC_mTagBFP2_ORF.1	UTR3-RBS3	BASIC_mCherry_ORF.1	UTR1-RBS2	BASIC_sfGFP_ORF.1
G10	LMS	BASIC_SEVA_37_CmR-p15A.1	LMP	BASIC_L3S2P21_J23104_RiboJ.1	UTR2-RBS3	BASIC_mTagBFP2_ORF.1	UTR3-RBS1	BASIC_mCherry_ORF.1	UTR1-RBS2	BASIC_sfGFP_ORF.1
H10	LMS	BASIC_SEVA_37_CmR-p15A.1	LMP	BASIC_L3S2P21_J23104_RiboJ.1	UTR2-RBS3	BASIC_mTagBFP2_ORF.1	UTR3-RBS3	BASIC_mCherry_ORF.1	UTR1-RBS2	BASIC_sfGFP_ORF.1
A11	LMS	BASIC_SEVA_37_CmR-p15A.1	LMP	BASIC_L3S2P21_J23104_RiboJ.1	UTR1-RBS3	BASIC_sfGFP_ORF.1	UTR2-RBS1	BASIC_mTagBFP2_ORF.1	UTR3-RBS1	BASIC_mCherry_ORF.1
B11	LMS	BASIC_SEVA_37_CmR-p15A.1	LMP	BASIC_L3S2P21_J23104_RiboJ.1	UTR1-RBS3	BASIC_sfGFP_ORF.1	UTR2-RBS1	BASIC_mTagBFP2_ORF.1	UTR3-RBS3	BASIC_mCherry_ORF.1
C11	LMS	BASIC_SEVA_37_CmR-p15A.1	LMP	BASIC_L3S2P21_J23104_RiboJ.1	UTR1-RBS3	BASIC_sfGFP_ORF.1	UTR2-RBS3	BASIC_mTagBFP2_ORF.1	UTR3-RBS1	BASIC_mCherry_ORF.1
D11	LMS	BASIC_SEVA_37_CmR-p15A.1	LMP	BASIC_L3S2P21_J23104_RiboJ.1	UTR1-RBS3	BASIC_sfGFP_ORF.1	UTR2-RBS3	BASIC_mTagBFP2_ORF.1	UTR3-RBS3	BASIC_mCherry_ORF.1
E11	LMS	BASIC_SEVA_37_CmR-p15A.1	LMP	BASIC_L3S2P21_J23104_RiboJ.1	UTR2-RBS1	BASIC_mTagBFP2_ORF.1	UTR3-RBS1	BASIC_mCherry_ORF.1	UTR1-RBS3	BASIC_sfGFP_ORF.1
F11	LMS	BASIC_SEVA_37_CmR-p15A.1	LMP	BASIC_L3S2P21_J23104_RiboJ.1	UTR2-RBS1	BASIC_mTagBFP2_ORF.1	UTR3-RBS3	BASIC_mCherry_ORF.1	UTR1-RBS3	BASIC_sfGFP_ORF.1
G11	LMS	BASIC_SEVA_37_CmR-p15A.1	LMP	BASIC_L3S2P21_J23104_RiboJ.1	UTR2-RBS3	BASIC_mTagBFP2_ORF.1	UTR3-RBS1	BASIC_mCherry_ORF.1	UTR1-RBS3	BASIC_sfGFP_ORF.1
H11	LMS	BASIC_SEVA_37_CmR-p15A.1	LMP	BASIC_L3S2P21_J23104_RiboJ.1	UTR2-RBS3	BASIC_mTagBFP2_ORF.1	UTR3-RBS3	BASIC_mCherry_ORF.1	UTR1-RBS3	BASIC_sfGFP_ORF.1
A12
B12
C12
D12
E12
F12
G12
H12
